# Supplementary material for: Growth hormone receptor antagonism with pegvisomant in insulin resistant non-diabetic men: A phase II pilot study
Source: F1000Res. 2017 May 3;6:614. [Version 1] doi: 10.12688/f1000research.11359.1 (PMC5499778; doi:10.12688/f1000research.11359.1)
Supplement: De-identified raw metabolic data for the four participants [file f1000research-6-12263-s0000.tgz › d0f49f7f-701e-4232-b26d-4fcfa23f0ca6_Raw_metabolic_data_deidentified.xlsx]

## Sheet: Sheet1
	Baseline
	3	7	17	28	Average	SD
Age	52	55	54	57	54.5	2.08167
Hypertension (y/n)	y	y	y	y
Weight (kg)	106.5	97.5	96.3	106.5	101.7	5.56417
BMI (kg/m^2)	33.6	27.2	29.6	34.2	31.15	3.33217
SBP (mmHg)	161	134	148	149	148	11.0454
DBP (mmHg)	108	75	97	84	91	14.4914
HOMA-IR (units)	4.21	2.78	2.13	5.42	3.635	1.47342
IGF1 (ng/ml)	97.549	193.181	116.82	128.641	134.048	41.4527
IGFBP3 (mg/L)	1.4636	1.67614	2.02538	2.08906	1.81355	0.3
HgA1c (%)	5.7	5.2	5.7	5.8	5.6	0.270801
LDL (mmol/L)	138	56	81	72	86.75	35.6966
HDL (mmol/L)	33	34	30	37	33.5	2.88675
Triglycerides (mg/dL)	114	131	223	331	199.75	99.7443
Total Cholesterol	194	116	156	175	160.25	33.3304
non-HDL cholesterol	161	82	126	103	118	33.8329
Body fat %	30.6	28.5	28.1	33.9	30.275	2.65377
Truncal fat %	33.8	31.3	31.7	38.8	33.9	3.44577
Total fat (kg)	32.4223	27.5727	26.8719	35.7247	30.6479	4.18877
Trunkal fat (kg)	18.1018	15.5388	15.1699	21.5497	17.59	2.94423
Estimated VAT (kg)	1.225	0.824	0.874	1.309	1.058	0.24461
Total lean body mass (kg)	70.4634	65.9628	65.3597	67.515	67.3252	2.28062
BMC (kg)	2.998	3.368	3.38	2.409	3.03875	0.455742
REE (kcal)	2040	2200	2150	2260	2130	93.2291
Insulin (microU/mL)	18.1	11.6	10.2	22	15.475	5.547
Fasting glucose (mg/dl)	94	95	85	100	93.5	6.245
M/I	3.35398	3.70935	4.41203	1.30641	3.19544	1.33389
Fasting Ra glucose (mg/kg  min)	1.61	1.79	1.92	1.98	1.825	0.163809
Hyperinsulinemic Ra glucose (mg/kg  min)	-0.15	0.42	0.8	-0.29	0.195	0.506919
Ra glucose suppression by insulin (%)	109.317	76.5363	58.3333	114.646	89.7082	26.8595
Fasting Ra glycerol (mg/kg  min)	0.13	0.28	0.18	0.15	0.185	0.0665833
Hyperinsulinemic Ra glycerol (mg/kg  min)	0.04	0.07	0.06	0.11	0.07	0.0294392
Ra glycerol suppression by insulin (%)	69.2308	75	66.6667	26.6667	59.391	22.0928
R/Q fasting	0.84	0.87	0.83	0.87	0.8525	0.0206155
R/Q clamp	0.86	0.82	0.9	0.82	0.85	0.0382971
	Treatment						t-test
	3	7	17	28	Average	SD
Age	52	55	54	57	54.5	2.08167
Hypertension (y/n)	y	y	y	y
Weight (kg)	106.1	98.1	96.6	107.8	102.15	5.61931	0.291457
BMI (kg/m^2)	33.4	27.4	29.6	34.2	31.15	3.20572	1
SBP (mmHg)	129	144	113	155	135.25	18.2643	0.366761
DBP (mmHg)	85	85	71	73	78.5	7.54983	0.223511
HOMA-IR (units)	3.11	3.41	1.23	8.64	4.0975	3.17829	0.674332
IGF1 (ng/ml)	77.7081	82.6875	55.8132	71.8803	72.0223	11.6738	0.04
IGFBP3 (mg/L)	1.30558	2.40604	1.66244	1.36505	1.68478	0.51	0.71
HgA1c (%)	n/a	n/a	n/a	n/a	n/a	n/a	n/a
LDL (mmol/L)	110	60	92	65	81.75	23.5	0.598325
HDL (mmol/L)	28	34	31	31	31	2.44949	0.249709
Triglycerides (mg/dL)	115	137	224	263	184.75	70.2585	0.459131
Total Cholesterol	161	121	168	149	149.75	20.7103	0.415973
non-HDL cholesterol	133	87	137	108	116.25	23.3435	0.856105
Body fat %	30.4	28.4	26.6	32.4	29.45	2.50533	0.124885
Truncal fat %	33	31.3	30.6	36.2	32.775	2.49583	0.130354
Total fat (kg)	31.8694	27.752	25.7422	34.5672	29.9827	3.98058	0.124443
Trunkal fat (kg)	18.1297	15.7017	14.9161	20.1628	17.2276	2.38751	0.379271
Estimated VAT (kg)	1.214	0.856	0.822	1.392	1.071	0.277918	0.68392
Total lean body mass (kg)	70.007	66.7027	67.5099	69.7911	68.5027	1.64808	0.166069
BMC (kg)	2.922	3.443	3.367	2.337	3.01725	0.508396	0.584935
REE (kcal)	2340	2160	1920	2410	2207.5	218.689	0.721873
Insulin (microU/mL)	14	14.6	5.8	33	16.85	11.4907	0.730452
Fasting glucose (mg/dl)	90	95	86	106	94.25	8.65544	0.739529
M/I	3.14673	1.95332	6.88746	1.65022	3.40943	2.40699	0.82
Fasting Ra glucose (mg/kg  min)	1.65	2.24	2.12	1.99	2	0.254689	0.18
Hyperinsulinemic Ra glucose (mg/kg  min)	0.02	0.61	0.88	-0.08	0.3575	0.462628	0.01
Ra glucose suppression by insulin (%)	98.7879	72.7679	58.4906	104.02	83.5166	21.5673	0.1
Fasting Ra glycerol (mg/kg  min)	0.19	0.21	0.2	0.2	0.2	0.00816497	0.65
Hyperinsulinemic Ra glycerol (mg/kg  min)	0.06	0.06	0.07	0.12	0.0775	0.0287228	0.31
Ra glycerol suppression by insulin (%)	68.4211	71.4286	65	40	61.2124	14.3834	0.67
R/Q fasting	0.77	0.79	0.81	0.79	0.79	0.0163299	0.0224114
R/Q clamp	0.9	0.84	0.87	0.83	0.86	0.0316228	0.545627
