# Supplementary material for: Growth hormone receptor antagonism with pegvisomant in insulin resistant non-diabetic men: A phase II pilot study
Source: F1000Res. 2017 May 3;6:614. [Version 1] doi: 10.12688/f1000research.11359.1 (PMC5499778; doi:10.12688/f1000research.11359.1)
Supplement: Supplementary file 2 [file f1000research-6-12263-s0001.tgz]

Archive with 1 entries (1 files):
- fcfdd98a-ec1e-46fe-8295-10783cdce550.pdf
